# Supplementary material for: An improved workflow for accurate and robust healthcare environmental surveillance using metagenomics
Source: Microbiome. 2022 Dec 2;10:206. doi: 10.1186/s40168-022-01412-x (PMC9716758; doi:10.1186/s40168-022-01412-x)
Supplement: Supplementary file 4 — Additional file 3: Table S2. Sample collection details. [file 40168_2022_1412_MOESM3_ESM.xlsx]

## Sheet: sampling_condition
Total number of samples	120
Buffer	PBST
Buffer Volume	1.5 mL per tube with 3 swabs
Breakdowm
Sampling location	Number of samples
Doorsill	42
Keyboard	26
Light switch	26
Nurse Call	13
Bed rail	13
Associated space type	Number of rooms	Number of samples per room	Total number of samples per associated space type	Comment
Patient room	13	8	104
Medication room	4	2	8
Staff-only restroom	1	2	2
Public restroom	2	2	4
Communicating space	1	2	2
Breakdowm
Associated space type	Sampling location	Number of samples	Area (cm2)	weighted mean area of all samples (cm2)
Patient room	Doorsill inside	13	195.58	216.077
	Doorsill outside	13	195.58
	Keyboard	26	384.59
	Light switch	26	6.06
	Nurse Call	13	130.98
	Bed rail	13	552.18
Medication room	Doorsill inside	4	128.524
	Doorsill outside	4	128.524
Staff-only restroom	Doorsill inside	1	111.585
	Doorsill outside	1	111.585
Public restroom_1	Doorsill inside	1	111.585
	Doorsill outside	1	111.585
Public restroom_2	Doorsill inside	1	10.1918
	Doorsill outside	1	112.109
Communicating space	Doorsill inside	1	19.02
	Doorsill outside	1	190.35
