# Supplementary material for: An improved workflow for accurate and robust healthcare environmental surveillance using metagenomics
Source: Microbiome. 2022 Dec 2;10:206. doi: 10.1186/s40168-022-01412-x (PMC9716758; doi:10.1186/s40168-022-01412-x)
Supplement: Supplementary file 5 — Additional file 4: Table S3. Statistics of the genome-centric approach. [file 40168_2022_1412_MOESM4_ESM.xlsx]

## Sheet: genome-centric_statistics
Sample explanation
AG represents the untreated aggregate sample.
AG-1-1, AG-2-1, and AG-3-1 are replicates.
AG-1-5 is 5-fold dilution of AG-1-1. AG-1-10 is 10-fold dilution of AG-1-1.
Assembly
	Metaspades							Megahit
	Average-AG-1	std.dv-AG-1	Average-AG-5	std.dv-AG-5	Average-AG-10	std.dv-AG-10		Average-AG-1	std.dv-AG-1	Average-AG-5	std.dv-AG-5	Average-AG-10	std.dv-AG-10
# Contigs	8154.67	1911.55	8110.67	1733.6	8008.33	835.117		8741	2491.47	8592	2001	8443	806.3
# contigs (>= 1000 bp)	1830	625.529	1822.33	647.528	1652	294.815		2362.33	831.349	2359.67	746.803	2172.33	348.993
# contigs (>= 10000 bp)	173.667	9.29157	177	9.53939	179.667	6.80686		124	10	127.667	3.78594	126.333	13.6504
# contigs (>= 100000 bp)	0.333333	0.57735	0	0	0.333333	0.57735		0	0	0	0	0	0
Largest contig	128604	91624.3	92483.3	3758.08	83121	23549.5		56023.7	19995.8	61760.7	15591.5	63771.7	10285.6
Total length (>= 1000 bp)	7.13517e+06	1.10501e+06	7.12856e+06	1.03657e+06	6.85588e+06	455212		7.15766e+06	1.25851e+06	7.11882e+06	1.04917e+06	6.84422e+06	460196
Total length (>= 10000 bp)	3.94805e+06	473864	3958025	194165	3.94171e+06	273783		2.08374e+06	218533	2.10791e+06	48846	2.13244e+06	303966
Total length (>= 100000 bp)	77749	134665	0	0	34254	59329.7		0	0	0	0	0	0
N50	2336.67	1461.73	2429	1513.72	1768.67	262.911		1839.33	790.743	1764.33	600.688	1544	127.059
N75	759	4.58258	760	8.7178	746.333	1.1547		762.667	5.68624	765.333	5.68624	752.333	5.50757
L50	715	389.555	698	407.651	603.333	224.235		1216.33	666.694	1187.67	577.297	1084.33	274.38
L75	3466	1104.6	3441.33	1018.76	3400.67	489.932		4044.33	1503.21	3964.67	1227.53	3883.67	501.734
GC (%)	59.63	0.286182	59.58	0.200749	59.5633	0.134288		59.3967	0.260064	59.34	0.135769	59.3233	0.126623
# N's Mismatches	0	0	0	0	0	0		0	0	0	0	0	0
# N's per 100 kbp Mismatches	0	0	0	0	0	0		0	0	0	0	0	0
Binning
Bin Name	Marker Lineage	# Genomes	# Markers	# Marker Sets	0	1	2	3	4	5+	Completeness	Contamination
AG-1-1	o__Pseudomonadales	185	813	308	6	804	3	0	0	0	99.16	0.3
AG-2-1	o__Pseudomonadales	185	813	308	91	714	8	0	0	0	92.78	0.75
AG-3-1	o__Pseudomonadales	185	813	308	12	796	5	0	0	0	97.24	0.87
AG-1-average											96.3933	0.64
AG-1-std.dv											3.27318	0.3005
AG-1-5	o__Pseudomonadales	185	813	308	69	739	5	0	0	0	93.61	0.73
AG-2-5	o__Pseudomonadales	185	813	308	10	794	9	0	0	0	97.8	1.16
AG-3-5	o__Pseudomonadales	185	813	308	88	720	5	0	0	0	93.57	0.5
AG-5-average											94.9933	0.796667
AG-5-std.dv											2.43073	0.335012
AG-1-10	o__Pseudomonadales	185	813	308	16	793	4	0	0	0	97.24	0.66
AG-2-10	o__Pseudomonadales	185	813	308	16	790	7	0	0	0	97.18	1.15
AG-3-10	o__Pseudomonadales	185	813	308	19	792	2	0	0	0	98.2	0.22
AG-10-average											97.54	0.676667
AG-10-std.dv											0.572364	0.465224
